# Supplementary material for: Comparative transcriptome profiling reveals the mechanism of increasing lysine and tryptophan content through pyramiding opaque2, opaque16 and waxy1 genes in maize
Source: Breed Sci. 2024 Aug 14;74(4):311–23. doi: 10.1270/jsbbs.23051 (PMC11769590; doi:10.1270/jsbbs.23051)
Supplement: Supplementary file 2 — Supplemental Table 1 [file 74_311-s2.xlsx]

## Sheet: Sheet1
Supplemental Table 1. SSR marker information for the o2, o16 and wx alleles
NO.	Gene	SSR locus	Bin	Primer sequences (5'- 3')	Amplicon length (bp)
1	o2	phi112	7.01	F: AGGAGCACGAGGAGAAGAA	150 bp
				R: CCTTGATCTGGTCTGCCTTG
2	o16	umc1141	8.05	F: TCTGGTTGAGCATCCAATCC	101 bp
				R: TCGTAGAAGACACAGGAAACATC
3	wx	phi061	9.03	F: GTCACAGTCAGGGTATCAAAGG	80 bp
				R: GACTTGCTCCGTCTGTAATGAA
