# Supplementary material for: Comparative transcriptome profiling reveals the mechanism of increasing lysine and tryptophan content through pyramiding opaque2, opaque16 and waxy1 genes in maize
Source: Breed Sci. 2024 Aug 14;74(4):311–23. doi: 10.1270/jsbbs.23051 (PMC11769590; doi:10.1270/jsbbs.23051)
Supplement: Supplementary file 3 — Supplemental Table 2 [file 74_311-s3.xlsx]

## Sheet: Sheet1
Supplemental Table 2. Nine DEGs validated by quantitative real-time PCR analysis
NO.	Gene ID	Primer sequences (5'- 3')	Amplicon length (bp)	Annealing temperature(℃)
1	Zm00001d028561	F: AGGAGCACGAGGAGAAGAA	108	52.5
		R: CCTTGATCTGGTCTGCCTTG
2	Zm00001d039935	F: TCTGGTTGAGCATCCAATCC	102	52.5
		R: TCGTAGAAGACACAGGAAACATC
3	Zm00001d039936	F: GAGAACACCAAGGTGGATCAG	113	54.5
		R: CCAGAGATCTCAATAGCCTTCAC
4	Zm00001d028408	F: CAGGAGAACAGGGACAACAG	149	53
		R: GGCGACATCGGATCAACTAA
5	Zm00001d020984	F: AGTTCCACGGCACGAAAT	122	51
		R: CACCTTCCAGTAGCAGATGAG
6	Zm00001d047124	F: AGCTAAACCCGACACCTTTC	123	52
		R: AAGTGGAGGAGGATGCAATG
7	Zm00001d027861	F: GATCCAAAGAGAGGCCAAAGA	122	52.5
		R: GAAGGTCGAGGACAAACCTATT
8	Zm00001d052079	F: CTGGTAGAGCTGGACTGATAGA	96	55.5
		R: GAGATTGTCCCAGAGAGAGAAATG
9	Zm00001d033483	F: GTCACAGTCAGGGTATCAAAGG	101	54
		R: GACTTGCTCCGTCTGTAATGAA
10	Actin 1	F: GCAGGTATTGTGATGGATTC	105	59
		R: CATTAGGTGGTCGGTGAG
