# Supplementary material for: Comparative transcriptome profiling reveals the mechanism of increasing lysine and tryptophan content through pyramiding opaque2, opaque16 and waxy1 genes in maize
Source: Breed Sci. 2024 Aug 14;74(4):311–23. doi: 10.1270/jsbbs.23051 (PMC11769590; doi:10.1270/jsbbs.23051)
Supplement: Supplementary file 4 — Supplemental Table 3 [file 74_311-s4.xlsx]

## Sheet: Sheet1
Supplemental Table 3. The contents of 100-grain weight, grain length and grain width in CML530(WT), QCL8010_1(o2o16wx), QCL8010_4(o2o16), QCL8010_5(o2wx) and QCL8010_6(o16wx)
Sample	Features
	100-kernel weight(g)	kernel length(mm)	kernel width(mm)
CML530(WT)	19.71±2.62	7.30±0.00	5.98±0.08
QCL8010_1(o2o16wx)	20.76±3.30	7.60±0.60	6.05±0.35
QCL8010_4(o2o16)	21.71±2.30	7.80±0.21	6.48±0.20
QCL8010_5(o2wx)	20.49±1.60	8.50±1.17	5.97±0.00
QCL8010_6(o16wx)	20.41±1.41	7.84±0.94	5.84±0.19
