# Supplementary material for: Comparative transcriptome profiling reveals the mechanism of increasing lysine and tryptophan content through pyramiding opaque2, opaque16 and waxy1 genes in maize
Source: Breed Sci. 2024 Aug 14;74(4):311–23. doi: 10.1270/jsbbs.23051 (PMC11769590; doi:10.1270/jsbbs.23051)
Supplement: Supplementary file 5 — Supplemental Table 4 [file 74_311-s5.xlsx]

## Sheet: Sheet1
Supplemental Table 4. Statistics of sequencing data of each sample
Sample	Raw Data Size (bp)	Raw Reads Number	Clean Data Size (bp)	Clean Reads Number	Clean Data Rate (%)
CML530a	1206851300	24137026	1201260000	24025200	99.53
CML530b	1206838100	24136762	1204708750	24094175	99.82
CML530c	1206842000	24136840	1205818950	24116379	99.91
QCL8010_1a(o2o16wx)	1206841100	24136822	1206175350	24123507	99.94
QCL8010_1b(o2o16wx)	1206837800	24136756	1203771550	24075431	99.74
QCL8010_1c(o2o16wx)	1206843450	24136869	1201926650	24038533	99.59
QCL8010_4a(o2o16)	1206844000	24136880	1203453750	24069075	99.71
QCL8010_4b(o2o16)	1206837450	24136749	1203420400	24068408	99.71
QCL8010_4c(o2o16)	1206851900	24137038	1203976900	24079538	99.76
QCL8010_5a(o2wx)	1206844450	24136889	1204010000	24080200	99.76
QCL8010_5b(o2wx)	1206836950	24136739	1203399700	24067994	99.71
QCL8010_5c(o2wx)	1206842550	24136851	1203395900	24067918	99.71
QCL8010_6a(o16wx)	1206838450	24136769	1203881550	24077631	99.75
QCL8010_6b(o16wx)	1195412650	23908253	1189868850	23797377	99.53
QCL8010_6c(o16wx)	1187997400	23759948	1182005600	23640112	99.49
