# Supplementary material for: Comparative transcriptome profiling reveals the mechanism of increasing lysine and tryptophan content through pyramiding opaque2, opaque16 and waxy1 genes in maize
Source: Breed Sci. 2024 Aug 14;74(4):311–23. doi: 10.1270/jsbbs.23051 (PMC11769590; doi:10.1270/jsbbs.23051)
Supplement: Supplementary file 6 — Supplemental Table 5 [file 74_311-s6.xlsx]

## Sheet: Sheet1
Supplemental Table 5. The average comparison rate between each sample and the reference gene
Sample	Total Reads	Total Mapped Reads (%)	Unique Match (%)	Multi-position Match (%)	Total Unmapped Reads (%)
CML530a	24025200	83.17	53.17	30	16.83
CML530b	24094175	84.23	50.62	33.6	15.77
CML530c	24116379	83.85	50.8	33.05	16.15
QCL8010_1a(o2o16wx)	24123507	82.92	60.32	22.6	17.08
QCL8010_1b(o2o16wx)	24075431	83.19	58.33	24.86	16.81
QCL8010_1c(o2o16wx)	24038533	82.13	59.16	22.97	17.87
QCL8010_4a(o2o16)	24069075	81.56	57.77	23.79	18.44
QCL8010_4b(o2o16)	24068408	82.17	57.07	25.1	17.83
QCL8010_4c(o2o16)	24079538	81.84	56.58	25.26	18.16
QCL8010_5a(o2wx)	24080200	80.33	57.55	22.79	19.67
QCL8010_5b(o2wx)	24067994	81.68	58.5	23.18	18.32
QCL8010_5c(o2wx)	24067918	81.76	57.97	23.79	18.24
QCL8010_6a(o16wx)	24077631	81.02	50.72	30.3	18.98
QCL8010_6b(o16wx)	23797377	83.22	51.19	32.03	16.78
QCL8010_6c(o16wx)	23640112	81.61	51.68	29.93	18.39
