# Supplementary material for: Comparative transcriptome profiling reveals the mechanism of increasing lysine and tryptophan content through pyramiding opaque2, opaque16 and waxy1 genes in maize
Source: Breed Sci. 2024 Aug 14;74(4):311–23. doi: 10.1270/jsbbs.23051 (PMC11769590; doi:10.1270/jsbbs.23051)
Supplement: Supplementary file 7 — Supplemental Table 6 [file 74_311-s7.xlsx]

## Sheet: Sheet1
Supplemental Table 6. QC quality control of each sample
Sample	Clean Read1 Q20(%)≥90	Clean Reads≥20 (M)	Gene Unique Mapping Ratio(%)≥80	Genome Mapping Ratio(%)≥50
CML530a	97.0 (Y)	24.03 (Y)	63.93 (N)	90.67 (Y)
CML530b	97.2 (Y)	24.09 (Y)	60.10 (N)	91.25 (Y)
CML530c	97.2 (Y)	24.12 (Y)	60.58 (N)	91.41 (Y)
QCL8010_1a(o2o16wx)	97.5 (Y)	24.12 (Y)	72.74 (N)	92.22 (Y)
QCL8010_1b(o2o16wx)	97.3 (Y)	24.08 (Y)	70.12 (N)	91.81 (Y)
QCL8010_1c(o2o16wx)	97.0 (Y)	24.04 (Y)	72.03 (N)	92.09 (Y)
QCL8010_4a(o2o16)	96.9 (Y)	24.07 (Y)	70.83 (N)	91.33 (Y)
QCL8010_4b(o2o16)	97.7 (Y)	24.07 (Y)	69.45 (N)	91.62 (Y)
QCL8010_4c(o2o16)	97.2 (Y)	24.08 (Y)	69.13 (N)	91.29 (Y)
QCL8010_5a(o2wx)	97.0 (Y)	24.08 (Y)	71.64 (N)	90.31 (Y)
QCL8010_5b(o2wx)	97.1 (Y)	24.07 (Y)	71.62 (N)	91.69 (Y)
QCL8010_5c(o2wx)	97.0 (Y)	24.07 (Y)	70.90 (N)	90.91 (Y)
QCL8010_6a(o16wx)	97.4 (Y)	24.08 (Y)	62.60 (N)	88.96 (Y)
QCL8010_6b(o16wx)	97.5 (Y)	23.80 (Y)	61.51 (N)	90.9 (Y)
QCL8010_6c(o16wx)	97.4 (Y)	23.64 (Y)	63.33 (N)	89.99 (Y)
