# Supplementary material for: Comparative transcriptome profiling reveals the mechanism of increasing lysine and tryptophan content through pyramiding opaque2, opaque16 and waxy1 genes in maize
Source: Breed Sci. 2024 Aug 14;74(4):311–23. doi: 10.1270/jsbbs.23051 (PMC11769590; doi:10.1270/jsbbs.23051)
Supplement: Supplementary file 8 — Supplemental Table 7 [file 74_311-s8.xlsx]

## Sheet: Sheet1
Supplemental Table 7. DGEs of Zein of CML530(WT) vs. QCL8010_1(o2o16wx), CML530(WT) vs. QCL8010_4(o2o16), CML530(WT) vs. QCL8010_5(o2wx) and CML530(WT) vs. QCL8010_6(o16wx)
Sample	NO.	GeneID	FPKM	Up-Down-Regulation
QCL8010_1(o2o16wx)	1	Zm00001d019155	1736.13	Down
	2	Zm00001d049476	944.1	Down
	3	Zm00001d048851	247.19	Down
	4	Zm00001d048806	0.2	Down
	5	Zm00001d048816	2.14	Down
	6	Zm00001d048812	2.22	Down
	7	Zm00001d045937	578.27	Down
	8	Zm00001d048847	38.47	Down
	9	Zm00001d019156	1936.24	Down
	10	Zm00001d003398	136.75	Up
	11	Zm00001d019162	331.02	Down
	12	Zm00001d019160	45.34	Down
	13	Zm00001d048813	9.65	Down
	14	Zm00001d030855	57.35	Down
	15	Zm00001d049243	5.65	Down
	16	Zm00001d048852	243.24	Down
	17	Zm00001d048810	0.43	Down
QCL8010_4(o2o16)	1	Zm00001d005793	4346.03	Down
	2	Zm00001d019155	20625.5	Down
	3	Zm00001d049476	12631.6	Down
	4	Zm00001d048851	3120.51	Down
	5	Zm00001d048806	0.08	Down
	6	Zm00001d048816	22.09	Down
	7	Zm00001d048812	24.18	Down
	8	Zm00001d045937	7513.16	Down
	9	Zm00001d048847	880.01	Down
	10	Zm00001d019156	24023.6	Down
	11	Zm00001d019162	4063.41	Down
	12	Zm00001d019160	653.66	Down
	13	Zm00001d048813	133.04	Down
	14	Zm00001d049243	80.67	Down
	15	Zm00001d048852	3369.94	Down
	16	Zm00001d048810	0.84	Down
QCL8010_5(o2wx)	1	Zm00001d019155	436.07	Down
	2	Zm00001d049476	230.52	Down
	3	Zm00001d048851	39.19	Down
	4	Zm00001d048806	0.27	Down
	5	Zm00001d048816	1.48	Down
	6	Zm00001d048812	0.94	Down
	7	Zm00001d045937	2571.79	Down
	8	Zm00001d048847	15.68	Down
	9	Zm00001d019156	537.73	Down
	10	Zm00001d019162	84.66	Down
	11	Zm00001d019160	14.65	Down
	12	Zm00001d048813	0.3	Down
	13	Zm00001d030855	59.71	Down
	14	Zm00001d049243	5.48	Down
	15	Zm00001d048852	23.32	Down
	16	Zm00001d048810	0.21	Down
QCL8010_6(o16wx)	1	Zm00001d048810	189.69	Down
