# Supplementary material for: Comparative transcriptome profiling reveals the mechanism of increasing lysine and tryptophan content through pyramiding opaque2, opaque16 and waxy1 genes in maize
Source: Breed Sci. 2024 Aug 14;74(4):311–23. doi: 10.1270/jsbbs.23051 (PMC11769590; doi:10.1270/jsbbs.23051)
Supplement: Supplementary file 9 — Supplemental Table 8 [file 74_311-s9.xlsx]

## Sheet: Sheet1
Supplemental Table 8. DEGs of lysine, tryptophan and starch metabolism pathway in CML530(WT) vs. QCL8010_1(o2o16wx), CML530(WT) vs. QCL8010_4(o2o16), CML530(WT) vs. QCL8010_5(o2wx) and CML530(WT) vs. QCL8010_6(o16wx)
Pathway	Enzyme	Gene	Up-Down-Regulation	Material
zein biosynthesis	Zein	22 kD zein (Zm00001d048810)	Down	QCL8010_1(o2o16wx), QCL8010_4(o2o16), QCL8010_5(o2wx) and QCL8010_6(o16wx)
lysine biosynthesis	AK	Zm00001d052656	Up	QCL8010_1(o2o16wx), QCL8010_5(o2wx) and QCL8010_6(o16wx)
lysine degradation	LKR/SDH	lkrsdh1 (Zm00001d052079)	Down	QCL8010_1(o2o16wx) and QCL8010_5(o2wx)
	L-PO	pco143515 (Zm00001d020984)	Down	QCL8010_1(o2o16wx), QCL8010_4(o2o16) and QCL8010_6(o16wx)
	OGDH	Zm00001d023552
tryptophan biosynthesis	AS	Zm00001d034713	Up
	APT	Zm00001d021606, Zm00001d030185
	TS	Zm00001d034452	Up	QCL8010_1(o2o16wx), QCL8010_4(o2o16), QCL8010_5(o2wx) and QCL8010_6(o16wx)
tryptophan degradation	IAAO	Zm00001d034388	Down	QCL8010_4(o2o16)
	YUCCA	yuc (Zm00001d023718)	Down	QCL8010_4(o2o16) and QCL8010_5(o2wx)
starch biosynthesis	HK	si946063f09 (Zm00001d039512)	Up	QCL8010_1(o2o16wx), QCL8010_4(o2o16) and QCL8010_6(o16wx)
	AGPase	bt2, gpm823 (Zm00001d050032), agpsl1 (Zm00001d032385), sh2, shrunken-2 (Zm00001d044129)
	PG	gpi, phi1 (Zm00001d034256)	Up	QCL8010_1(o2o16wx) and QCL8010_5(o2wx)
	SS	du1, dull1, ha2 (Zm00001d000002), ss1 (Zm00001d045261)
	GBE	SBE1, SBEIIb, ae1 (Zm00001d016684)
	GBSS	Zm00001d029360	Up	QCL8010_4(o2o16)
